# Supplementary material for: The Association between the Risk of Aortic Aneurysm/Aortic Dissection and the Use of Fluroquinolones: A Systematic Review and Meta-Analysis
Source: Antibiotics (Basel). 2021 Jun 10;10(6):697. doi: 10.3390/antibiotics10060697 (PMC8230555; doi:10.3390/antibiotics10060697)
Supplement: Supplementary file 1 [file antibiotics-10-00697-s001.zip]

Archive with 1 entries (1 files):
- antibiotics-1234025-supplementary.pdf
